# Supplementary material for: The Germ Cell Nuclear Proteins hnRNP G-T and RBMY Activate a Testis-Specific Exon
Source: PLoS Genet. 2009 Nov 6;5(11):e1000707. doi: 10.1371/journal.pgen.1000707 (PMC2762042; doi:10.1371/journal.pgen.1000707)
Supplement: Table S1 — Full list of putative testis-specific exons. (0.04 MB XLS) [file pgen.1000707.s004.xls]

## Sheet: Sheet1
Exon No.	Ensembl Gene No.	Gene Name	Exon Sequence
1-1	ENSG00000013523	UNKNOWN	agatgaagtttcgttatgttgcccaggctggtctctaactcctggcctcaagtgatcctgctgcctctgtctctgcctcccaaagtgctgggagccaccacgcctggcctcttgtccccattttacagtcaagagtaacttcatctgactaggggcattgttcaag
1-2	ENSG00000039319	ENDOSOME-ASSOCIATED FYVE-DOMAIN PROTEIN	tgcctgctattggaaaaagctgaccaaagccagtaacaagagagtctgggaattgcactttccagacttccagcctggcatccaagagcccactgtagagggtgagcttgggtttgagaggcaatag
1-3	ENSG00000058063	Probable phospholipid-transporting ATPase IF (EC 3.6.3.1) (ATPase class I type 11B) (ATPase IR)	atgtactccaacacagttgctttaagtgacgagttcatcgcactgcagccattgtcgagggcaaggaatcagctgagcaaacttag
1-5	ENSG00000085545	SMAD UBIQUITINATION REGULATORY FACTOR 1 (EC 6.3.2.-) (UBIQUITIN-- PROTEIN LIGASE SMURF1) (SMAD-SPECIFIC E3 UBIQUITIN LIGASE 1) (HSMURF1)	aacttgttaggtttttccatttgttcaaccctcgggcggatcacgaggtcaagagtcggaggttgcagtgagctgagatcgcgccactgcactccagcctggtgacacagcaggactccatctcaaaaataaataaatatcaattaataaataaaaagtctacttaaagaaataattcaag
1-6	ENSG00000100528	CORNICHON HOMOLOG (TGAM77)	gataaagaggaatttggataaacagttgaaattatttttctactcagaagattatttcgagtagagataagttgaaataacttgagcagaggcattgacgaaattgaaaattgaag
1-7	ENSG00000106829	TRANSDUCIN-LIKE ENHANCER PROTEIN 4	agactgtttttcacaaattgaaggctgtagcaaccctgaatggagctgttcttccaatagcctgtgctcacttcgtgtctctgtgtcacattttg
1-8	ENSG00000107771	UNKNOWN	agactgcaccagttgtcctgaataatatctcatcttgaaaataatttttagaaagatttaagaaatattgaagagcatcctaaagaaagaaaagtgaaagcattaatctttatca
1-9	ENSG00000109189	UNKNOWN	gagttgtccactgaattggggccaagcgttactgaagggtgtctggggaaag
1-10	ENSG00000109832	ATP-DEPENDENT RNA HELICASE DDX25 (DEAD-BOX PROTEIN 25) (GONADOTROPIN- REGULATED TESTICULAR RNA HELICASE)	gaaagtcctaaattctgaagtccgcgacctttcctccagccccccatctaaacaaggcaggctctgatgatggcctgctggaactctggactggcagatttctctgatggaaactcaaaaggtcccatggttcaaattgtcctgtgccccaaagcccatggatgtggctggggagcaggggagaaggaacaccttccaggacagtg
1-11	ENSG00000111269	CAMP RESPONSIVE ELEMENT BINDING PROTEIN-LIKE 2	gtttgtttcaaaaatcagtgaagtccatgaagtacactgtgttctctttctggcgtctcaaaagcagctactcctgaattaattaaaaagagcaatatatgag
1-12	ENSG00000111863	UNKNOWN	tctagctcaagaacaggactgctgggtttgacatctaccagccaggaagctttaggcag
1-13	ENSG00000114956	DEOXYGUANOSINE KINASE; MITOCHONDRIAL PRECURSOR (EC 2.7.1.113) (DGK)	gcagggtcttcctctgtcacccaggctggagtgtagtggcatgatcatagctcactgcagccttgaagtcctggactcaggtatcttcccacctcagtctcttg
1-14	ENSG00000115468	SWIPROSIN 2 (PP3051)	aatctgaaacggtgatgtcatggatgtcctgccagtgccagagtcccgcgttaccaagacaccagtgaaacccaaaaag
1-16	ENSG00000115947	ORIGIN RECOGNITION COMPLEX SUBUNIT 4	ttttcattagcaacttcagcttttattttgttgggccttaagaggcagtacagactgtggcacctccagttatattatctaataggtgatcacatctcacagtccctggagacttgagagtcttagatacaaag
1-17	ENSG00000118308	LYMPHOID-RESTRICTED MEMBRANE PROTEIN	cagacacacatgtagtgcctaccctgtgctagctaggcattatggacatcacagtgacacagaggactgtattccattggttaagatg
1-18	ENSG00000119682	UNKNOWN	gaatagggtctcactatgttgcccagggtggtctcgaactcctggactcaagtaatcttcctgctttggccttccaaagtgttgggattacaggcgtgagccaagtcacacagcctgattactgtagctcttataataagtcttgaaattg
1-19	ENSG00000122025	FL CYTOKINE RECEPTOR PRECURSOR (EC 2.7.1.112) (TYROSINE-PROTEIN KINASE RECEPTOR FLT3) (STEM CELL TYROSINE KINASE 1) (STK-1) (CD135 ANTIGEN)	aaactgtggaaaatccctgagacaatgaaagcagttaaaattgcactgcagagggaaaacccaccacagaggatgcctgggaaaaacaaggacaagggtaacacaaaggcagcaagaagtcctgggacactgcagaagttctgaagcaggagcagccacatggtgaaatcaacataagattaaat
1-20	ENSG00000124678	T-COMPLEX 11	aatgaccatagtgaaggagatctagactgaaggcttcaaggtccagagacttagctgttcccaattctgccactgactcaccctgggtattgggttctgggccacatgttatcttctgaaaatgtaggag
1-21	ENSG00000125746	ECHINODERM MICROTUBULE-ASSOCIATED PROTEIN-LIKE 2 (EMAP-2) (HUEMAP-2)	gctggagtgcaatggcataatcttggctcactgcaacctccacctcccaggttccagcgattctcctgactcagcctcctgagtagctgagactacag
1-22	ENSG00000129534	UNKNOWN	agatggggtttcgtcatgttggccagactggtctcgaactcctggctacaagtgatccgcctgtctcagcctcccaaagtgttgggattacaggcatgagccactgtgcctggcctgag
1-23	ENSG00000132305	MITOCHONDRIAL INNER MEMBRANE PROTEIN (MITOFILIN) (P87/89)	gaagtgaaacattgtttatgtgtatatacgagagcttttgctcaggagtagaaggatagattccaggctattagcagtggctacctaagagagtggaaagggaaaggagcagtgaagag
1-25	ENSG00000136805	UNKNOWN	ataccttccatctgcgcgtatattgtcccacccattgcttcaactttctaccattctgcaaatggtgtaatacagtgttcctcaaaccagggcttgccagttctgaaaggatccacaagtgctct
1-28	ENSG00000138185	ECTONUCLEOSIDE TRIPHOSPHATE DIPHOSPHOHYDROLASE 1 (EC 3.6.1.5) (NTPDASE1) (ECTO-ATP DIPHOSPHOHYDROLASE) (ATPDASE) (LYMPHOID CELL ACTIVATION ANTIGEN) (ECTO-APYRASE) (CD39 ANTIGEN)	cacctattatatgtcaggcactgttctaagtactgaggatacaacagtgaacaggacaaagtctctgacttcatggagcttgtgttctaccggatgtgcaaag
1-31	ENSG00000143643	UNKNOWN	atatttactgattatgggataataaataggaaataaaaatttagatttgaaaggaaactttaagaaaattttctacaggcttattaagcaagaccagacagttatgagaagtgactgaggtccccacgatcacacggctg
1-33	ENSG00000155330	UNKNOWN	ggtgcagaaaacctatgccgaggactcctattttagaagggaaactaggtaaagaaaagtcagcagagaaaaaggaaaagagagaaatactgcctggctcagaaaacaacattcttttcagttgaaatagagggaatgcagctgaaagaagagaatgcttctggtggtgg
1-35	ENSG00000158636	EMSY PROTEIN	gtcaagactaaagaattactgagtccaggctaccccttagaagttgtattttatctccctctctccttgcaag
1-36	ENSG00000158691	ZINC FINGER PROTEIN 305	gtaaacaagacattaagtgtttaaggcaaaaagcatggagaggttggggaagagccaagtttctaaagtaatgaaaagtgag
1-38	ENSG00000162129	SUPPRESSOR OF POTASSIUM TRANSPORT DEFECT 3 (SKD3 PROTEIN)	gttcctccagagaattgagccctcattctccaaggcatccatcgtacacaggaattaacttctctcccaggaatctaaaatg
1-39	ENSG00000162761	LIM HOMEOBOX TRANSCRIPTION FACTOR 1 ALPHA (LIM/HOMEOBOX PROTEIN LMX1A) (LIM-HOMEOBOX PROTEIN 1.1) (LMX-1.1)	attggtgttctcatacatgctgacttgacttttacaacacccattcctggaggcgagtggagaagttgttattatccctatgtcacagatgagcaaacaaaggctctgcaagattgaatgtggccctagatcg
1-40	ENSG00000162851	TRANSCRIPTION FACTOR B2; MITOCHONDRIAL	ggtctcactcccattgcccaggctggagtgcagtgctgcagtcacagctcactacagtctcaacttcccaggctcag
1-41	ENSG00000163689	UNKNOWN	cctttaggtcctttgccatccattaagacaaatcagatgcaatttggtgctcaggacaagaaaatgctgttggatgtttggtgtaggcatgggaaaaaaaaactatattctgaaacaagactggttagaaggcagcttcccacattttgag
1-42	ENSG00000163864	Nicotinamide mononucleotide adenylyltransferase 3 (EC 2.7.7.1) (NMN adenylyltransferase 3)	gtattcttaaaaggattctacagacactttttgagcacctcactggaacagactctgggctcaggctgagaacagagacagccagccccagcccccacctcaagctggagacagggtatgaatggag
1-44	ENSG00000165923	UNKNOWN	gatctcgctctgtcactcaggctggagggcagtggcctccacatcccaggctcaagcaaccctcccagcctttggctatcattttctgagttccaacacagcccttgtagcttcagaatctttctgcctgccaagtcctttctcactccactacaccaggctgcttctcaagtctcctcttcacatccatttcctcagctgtaag
1-45	ENSG00000169087	RESERVED; PROTEIN ASSOCIATING WITH SMALL STRESS PROTEIN PASS1; HEAT SHOCK 27 KDA ASSOCIATED PROTEIN; HSPB (HEAT SHOCK 27KD) ASSOCIATED PROTEIN 1	aaggctacccagttatatctacccaagtatgaaccattttgggaataatcaaagccatgtgatctattggctctaatgtaag
1-46	ENSG00000170365	MOTHERS AGAINST DECAPENTAPLEGIC HOMOLOG 1 (SMAD 1) (MOTHERS AGAINST DPP HOMOLOG 1) (MAD-RELATED PROTEIN 1) (TRANSFORMING GROWTH FACTOR- BETA SIGNALING PROTEIN-1) (BSP-1) (HSMAD1) (JV4-1)	actgggagatcaaaattatcatcaccaatgagagacagatgggtatcatatacctccagatgtcataccctgagaaggccataacatcacctacgcaggattccagctgagaatgcaaatccgaatctaatcctgaggaaatatcagacagactcaaagcaagaaacattctattaaaaagggtgaagaagggggagtaattctttcaaaatatcaatgtgaaaagacaaag
1-47	ENSG00000170485	NEURONAL PAS DOMAIN PROTEIN 2 (NEURONAL PAS2) (MEMBER OF PAS PROTEIN 4) (MOP4)	aaggtcagtccgttctccacagttgccctggaggcagggaccaagtcccacagagaagactctgccgaggctactgcag
1-48	ENSG00000173145	AD24 PROTEIN	atcttcctagagtgggtaaggatagtagtcctataggactgctataaagcatatatgctttatcacagtcagtatgagaaaacatttcaatacagtattcattcaagcttctgcttttagtttgtctggaaggcagatctgaagatgcactacttgggaaaacaaactgaaagtactccgttacataaatattgggcagtgtgccagtgctgccactttgccattcaccagcagttag
1-50	ENSG00000182628	UNKNOWN	acagagtctcactctgttgtccagactggagtgcagtggcatgatcatggctcactgcagctttgacctcctgggctcaggtgatcctcccacctcagtctcctgcgtaggtggaaatacag
1-51	ENSG00000183258	DEAD-BOX PROTEIN ABSTRAKT HOMOLOG	tgctgtgcagtcctctgcagaccaccagaggccctggaccaggccctctgttcacagatgggccagaccccatcccggaggccttcctccacggacttctgagtattagggagatg
1-52	ENSG00000185164	UNKNOWN	caggtgcttaatatgcattgatgtgaatctgtacaaccacatgaaaaggagcggctctgtgtctacacctgaagaaaccgaacacgagcttgcccaaggccacacaacacgtggaagactcagatggcatttgggcatcttactgggttaacacttcgtgtctggtaatgctcagaat
1-53	ENSG00000185186	UNKNOWN	cattcccaggggagttccaggaggcccatggcccctcctgtacagccctccaccgcccagagccttccagcgccgtgtcttccccttggagcatctggaggccccagacagcacccgcctgacgttcagcagagggggagaccgaggcctgcagcagagtgttttgtcagatgctgctccctgaccgggagtgagagggaacccacctagag
1-58	ENSG00000141447	OXYSTEROL BINDING PROTEIN-RELATED PROTEIN 1 (OSBP-RELATED PROTEIN 1) (ORP-1)	ttctcaagagttgactataaatagcctacaaggctgggcgctgtggctcacacctgtaatcctggcactttgggaggccgaggcggtggatcacctgaggtcaggagttcaagaccagcacggtcaacatggtgaaaccccgtttctactaaagatacaaaaattagctgggcgtggtggcacgtgcctgtaaccatctactcaagaggctgaggcaggagagttgcttgaacccggaaggcggatattgcagtgacccaagatcgcgccactgcactccagcctgggcaacagagggagactctgtctcaaaaaaaagaaaaataaatagcctacaaatcaaacttaagtattgagaaaaag
1-60	ENSG00000164815	ORIGIN RECOGNITION COMPLEX SUBUNIT 5	ggactcagacaggcacttagaatatgctgcctttaaaagtcatggatggtacaaatgccgtaagcaagacactattcataacagagatgttgtggacttttgttcttaaaggacagtaaaggagtgagagagaagtgagttagcaaatgctggtgaaactgtccccaa
1-61	ENSG00000107518	UNKNOWN	ggatttcgccagggaataaaaatgttcttcaaatgtttcttgaggatagaagattgatagttgggggaagaaatgcagaagcaaatatagtatcaaaagtggtacttcagttctcttagcattgattccagtcttctgttttcatttgaaaagaataaagcactcagaataacaagccattccttccttacacag
1-62	ENSG00000113595	GTP-BINDING PROTEIN ARD-1 (TRIPARTITE MOTIF PROTEIN 23)	ttctaccaagaataaagtgaaaagaggaagaagattatggaatagtaagaaagatatgtaagcaacagtagagaagaggatgcaaaagtagtcaacagtaaaactcaatgagagaaagaaaaactcgat
1-64	ENSG00000130508	PXDN protein (Fragment)	gaacagcagccctatttagtatactagtctgagcatgtgggtgtagctccctcagatacacatgaagagtctcccgccatccggtgcacagggagtcactgcagcatgggggaaccagccctgagaagcccagaagcctaggctgacacactgcagcctgcagtccacacctgcctactgcctgtttttcctaag
1-65	ENSG00000131724	INTERLEUKIN-13 RECEPTOR ALPHA-1 CHAIN PRECURSOR (IL-13R-ALPHA-1) (IL- 13RA-1) (CD213A1 ANTIGEN)	gtccaacctctccatactgccacattggggatgaagtttcaacatgagtttgggagaagataaacattcaaatcatagcaggaacccaggccatctgactctaag
1-67	ENSG00000134779	UNKNOWN	atgaagaaacagaggctgaaagagtttaaagaatttggccggcacagtggctcatgcttgtaatctcagtgttttggaaggccagggcagaggattgcttgaggccaggagttcaagacaagcctggacaacatggcaatactccagctctacaaaacaataatgttaattagccag
1-70	ENSG00000144847	BRAIN AND TESTIS-SPECIFIC IMMUNOGLOBIN SUPERFAMILY PROTEIN	ctttattcactggatcatgaaggagggaaaggtccagcatgtgcccaactaggaggatacaaatgaagagttctccttatcttccgtgtctccagg
1-71	ENSG00000146463	ZINC FINGER PROTEIN 262; CELL DEATH INHIBITING RNA	gtactgagtccttaaaggaaacagttatgagaaaattgtgagaaatacaagcaaaaacaacaaaaacaaaat
1-72	ENSG00000162819	UNKNOWN	gcacctaccaaattctggatatacagcctctactctcttggtgcttaccatttaaatttagtctttctttaatggtttacacatatttcaagggtctttggtcatacccatgtattgtaatttcggaagcctcactaagctaattgccttctggattcgatttggaactggaatagaaccaagtgaaagctaatgatggagatctaggaattgatatagttgaagctatactaatag
1-74	ENSG00000181150	TYPE I IODOTHYRONINE DEIODINASE (EC 3.8.1.4) (TYPE-I 5'DEIODINASE) (DIOI) (TYPE 1 DI) (5DI)	gtgctccttcctgcttccacccagtgactgctgccatctcctgaccccagagtgggcctggatacagacatgaggaaggtgggggtcaggtgtcacgtcccccagtgttgcatggcagctgtccccatcccgggctcgcagtgccatagtgcaattcgccaagtgactgagggtgggggaagcctcttgcccaccctttcccccatcaag
1-75	ENSG00000105656	RNA POLYMERASE II ELONGATION FACTOR ELL (ELEVEN-NINETEEN LYSINE-RICH LEUKEMIA PROTEIN)	cctgagagctctgcacagctggatgtggggatatggacatgatgatccatgggcttccag
1-77	ENSG00000134900	TRIPEPTIDYL-PEPTIDASE II (EC 3.4.14.10) (TPP-II) (TRIPEPTIDYL AMINOPEPTIDASE)	gttgccttctgatttctgcatcattccagcccttctctgggcagccaggatccatcaggcagcatttgccgagtctgccctgcagactctggccgagcgacggatgaaaggagtgctcagacacag
1-78	ENSG00000143228	CELL DIVISION CYCLE ASSOCIATED 1; KINETOCHORE PROTEIN NUF2	gaagaactcccaaattagagtagaagatatgca
1-79	ENSG00000151725	UNKNOWN	cagaaataggagaaccagcgagacagcagttagagtgaaagtgtatgtaggggtttgcgagactgtgcacagggataagaa
1-80	ENSG00000117791	UNKNOWN	aatgtgtgcatgaagaggaaaggctgtttgggaggtttcctgatgtaggacccccgcatgccgcggcaa
1-81	ENSG00000137674	MATRIX METALLOPROTEINASE-20 PRECURSOR (EC 3.4.24.-) (MMP-20) (ENAMEL METALLOPROTEINASE) (ENAMELYSIN)	cacagagagaaagtaacaaagtattttttaaaaagcaaaatttacccagaatcccaccacctggagtgtatcagtctgcaggagctgctataaccaagtaccatagaccaggtggcttagacaacagaaatgtattcctcacagttttggagggtaagaagttcaagatcaaggtactgcaag
1-82	ENSG00000147854	UBIQUITIN-LIKE; CONTAINING PHD AND RING FINGER DOMAINS 2 ISOFORM B; NP95-LIKE RING FINGER PROTEIN; TRANSCRIPTION FACTOR ICBP90; NUCLEAR ZINC FINGER PROTEIN NP97	agtctgggtttcaccatattgcccagactgatcttgaatccctggggtcaatttctcctgccttagtttcccaaagtactgggattacag
1-83	ENSG00000175309	UNKNOWN	tgacatgctcagttctctgggttgaggcatcatcaccctggtggccatgtggaggatggactggaaaaggcattcagttagaagacctctgcaggagtccaaggaagaaacaggcaaatctgcaggaggcag
1-84	ENSG00000184313	UNKNOWN	gaatttttggtgtggcagaggacacagaggacaccccagttataacagggggtgatacca
2-3	ENSG00000066651	UNKNOWN	cagtgtacttgtaaattgggtcttctcaaaactcactctaaccaaatggataaggttctgttaaggaagcacaggaaagcttttctgttccccttgacaactagttcttctag
2-4	ENSG00000078081	SIMILAR TO LYSOSOME-ASSOCIATED MEMBRANE GLYCOPROTEIN	ggctcatcagcacatggtaattaacaatgatggacatggcttcctggcactctctgcatgccaggcactgttcgcagtgctttaatccacaaaacagcttt
2-5	ENSG00000092529	CALPAIN 3 LARGE SUBUNIT (EC 3.4.22.17) (CALPAIN L3) (CALPAIN P94; LARGE [CATALYTIC] SUBUNIT) (CALCIUM-ACTIVATED NEUTRAL PROTEINASE 3) (CANP 3) (MUSCLE-SPECIFIC CALCIUM-ACTIVATED NEUTRAL PROTEASE 3 LARGE SUBUNIT) (NCL-1)	gaagaaaagcgtattatgttaattctgaacaggtatctagagggaagtctacagtgaatgcctg
2-6	ENSG00000105982	RING FINGER PROTEIN 32	gataccattcataggatgtacagccaactttaaaccagtatgacctcatcttaactacatctgcaaagaccctatttccaaataaggtcaacatccagaggttccag
2-7	ENSG00000196511	Thiamin pyrophosphokinase 1 (EC 2.7.6.2) (Thiamine pyrophosphokinase 1) (hTPK1) (Placental protein 20) (PP20).	attcctctgacagtatcctccaagacctgacatggacaatgtgtgaaaaagcgctcaa
2-9	ENSG00000115137	RAS-ASSOCIATED PROTEIN RAP1	atgaggaaactgagacgcagagaggttaagtgacttgcccaagatcacaaaacta
2-10	ENSG00000116095	Pleckstrin homology domain-containing family A member 3 (Phosphoinositol 4-phosphate adaptor protein 1) (FAPP-1).	atgtgggtggagaaatgaaggaaagaaaccgggaaggggaagggagaaagaaactttcttgggccaatcaagcaagacctggaagagaagaggaggagaggaggagggttaaagaggttgagtatgtgaaaaaagttatctgaggcag
2-11	ENSG00000118639	ZINC FINGER PROTEIN 103 HOMOLOG; ZINC FINGER PROTEIN EXPRESSED IN CEREBELLUM; ZINC FINGER PROTEIN HOMOLOGOUS TO ZFP103 IN MOUSE	ctctgtcagtcagggatccttaaactcttcaaaaccaaatgctagaacacgttgctgaataaataaggccctggcattgaacattgtcttgtacctgccccag
2-12	ENSG00000119912	INSULIN-DEGRADING ENZYME (EC 3.4.24.56) (INSULYSIN) (INSULINASE) (INSULIN PROTEASE)	ctttgataaaattgttggcttttggctgggtgcgatagctcacacctgtaatcctaacattttgggaagccgaggcaggaagatcgcttgagcctaggagttcgagaccagcctggacaacaca
2-13	ENSG00000123977	UNKNOWN	tctttggtgagccaaatcatatgcaagtttccaagatactactgaatagcag
2-14	ENSG00000124818	Opsin-5 (Neuropsin) (G-protein coupled receptor 136) (G-protein coupled receptor PGR12) (Transmembrane protein 13)	ttctgacttctggagcaacacagaaccaatctactaatctactccctcctgtacttgacagcctttcaccatactggaat
2-15	ENSG00000128655	phosphodiesterase 11A	agttatgtaagggatgtgtattagtgaaaatgtctcaagtttgaccaagaacctgtttcttcctgatagtgaggaaaagctgcttt
2-16	ENSG00000131375	CALPAIN 7; CALPAIN LIKE PROTEASE; HOMOLOG OF ASPERGILLUS NIDULANS PALB	gttcagtgaaacaactcctgctcaaacaactggattcaaaaagtgatgttcagtagatggcatctttggaaacaggcatgatgacccatgaagtgtacacgcttgggttactgcagagaag
2-17	ENSG00000132554	UNKNOWN	ctaggtctctggacccattatggaaattagattgacacaccaaagctcctgctccctttccaagaacaagcctgagcaacaccacaggatattcaaggagttcttgtttg
2-19	ENSG00000138303	UNKNOWN	agaaatcagagaaggaaatgatctggtagcttttaatcctctagacaaggatctggtcttgtctgttttgaaatctcaggcaatggaacatcagaagcttctccacctccaaccactgtagagacagagtttcagtaaattgcctaggctgtctggaactcctggcctcaggcaatcctcctgccttggcctttgccccagagtgctgggattacag
2-20	ENSG00000141627	DYMECLIN	atcctgtgctccaacgctgtcagccgctggccgatcgtcaggtggacagagtccttgcatgccaggcctttgtgtatgcagcttctgggttctcacagtttcatggcttgtctgtcag
2-21	ENSG00000197415	ventricular zone expressed PH domain homolog 1	cttgcaaataggaaggactcaatcagtatttgtgaatgagtgaattaatggataaatataaagagaagggagtgaacagatctgtgggattcttgggcattggaatcaacaggacatgatgattgcttggataacagctgctg
2-24	ENSG00000154611	PROTEASOME SUBUNIT ALPHA TYPE 7-LIKE (EC 3.4.25.1)	tatcatgtttctctgattgttcacgattcttgtggcctggcatggatgtctgcacatttgaaaaa
2-25	ENSG00000155508	CCR4-NOT TRANSCRIPTION COMPLEX; SUBUNIT 8 (CAF1-LIKE PROTEIN) (CALIFP)	atataagaaagaaaaagtcaacaataatacatgtgttgcttgagctaaaagacataggagaacagacaacacatacccattacatttctaggaaatacgag
2-26	ENSG00000186453	UNKNOWN	agattggatatgtattttcagcatgtggatacttttaaggaaagaagaaaagagatgttacataaaaaatgggttgaaaatgttgcagagcctcttcagcagagaattatggaaaaagtaatttcatataaagagcttaaaatgaaacgagaatgttgaatattatttacagcacagacataaaatg
2-27	ENSG00000163749	UNKNOWN	tatgttcctgcagtggctcttggagcaaaagtcaacagtgtgagtctccacacgttgctctgtccatccaagttggagctgcacgttagccctgtctcctatctgccatcttcctctccacatctatt
2-33	ENSG00000181016	UNKNOWN	tgttaagacagtcttcaaagaactttccaaagaggtctaaggagatagcttaaccctgcttattccttgaataccaatagagaagaag
2-35	ENSG00000185238	Protein arginine N-methyltransferase 3 (EC 2.1.1.-) (Heterogeneous nuclear ribonucleoprotein methyltransferase-like protein 3)	cagaaagcaaaacagaaactggccaaacagtttgaagaattttgaaatcaaaatacaaaatgag
2-38	ENSG00000143549	TROPOMYOSIN ALPHA 3 CHAIN (TROPOMYOSIN 3) (TROPOMYOSIN GAMMA)	actgcctttgtgaccttgggaaagtcagtgagccacagtatgtctgctgaatttaagtagaaatggaccatgttttggaagaacccttgacttctagaggaaaag
2-39	ENSG00000172671	UNKNOWN	acccaggagatcctactgaagtgagtggctggccgagtccagtgaccacatcagcacattcagtaatgactcttgaagcttttgtctgccctaaatgatttg
2-40	ENSG00000189079	AT-rich interactive domain-containing protein 2 (ARID domain- containing protein 2) (BRG1-associated factor 200) (BAF200)	aaacatgaatgaagattgaaaaagaattttgctgtgcagccttccatatttagaaag
2-42	ENSG00000166262	UNKNOWN	aaatatcaatttgaacaactatccttgcaagaaaaatacctttacaagagctaaggaatccag
2-43	ENSG00000130520	U6 SNRNA-ASSOCIATED SM-LIKE PROTEIN LSM4 (GLYCINE-RICH PROTEIN) (GRP)	gtgaagaaccccaaccagagagagccccatcccaggctggagggagccccagtcagccactcctgagccaggcccacgggcagaggataggagccagtcttcctt
2-44	ENSG00000179397	UNKNOWN	aattccctgatcacagctgtctcatgaaagatacatactctcctctggatg
2-23		UNKNOWN transcript	acatcactgggcagggaggggaatctacttgatgccaagagaaccatgtttcttaaagccagaggacccgccttgatctagaaagataaattcagacaggccaagcacaaaggaagaagacgtgggcaactaaagcagcacaaaagaaacagag
1-85	ENSG00000106829	TRANSDUCIN-LIKE ENHANCER PROTEIN 4	gagaaaaagaataaaagtgacacacctggatcattaaag
1-87	ENSG00000175354	PROTEIN-TYROSINE PHOSPHATASE; NON-RECEPTOR TYPE 2 (EC 3.1.3.48) (T- CELL PROTEIN-TYROSINE PHOSPHATASE) (TCPTP)	tatattgagaacttgtggatcacactgtatttgaaattattaatgctggatgttaaaaggtcactaaaa
1-88	ENSG00000139144	PHOSPHATIDYLINOSITOL-4-PHOSPHATE 3-KINASE C2 DOMAIN-CONTAINING GAMMA POLYPEPTIDE (EC 2.7.1.154) (PHOSPHOINOSITIDE 3-KINASE-C2-GAMMA) (PTDINS-3-KINASE C2 GAMMA) (PI3K-C2GAMMA)	ctacaaagcgttttcttttacctgttggcttacatatgctggaaagaagctgtgccaagtgagaaactacagaaatattccagacaagaaattattttttttcttggtcaactggaatgaaac
1-89	ENSG00000184014	UNKNOWN	ggttatcatgaagattaaatctcttatgtcagtgccagcacatgctgagtgttatgtgag
1-90	ENSG00000108423	TUBULIN DELTA CHAIN (DELTA TUBULIN)	tagagacaaggattcagcatgttacccagactggtctggaactcctggcctccagtgatccacctgcctcggcctcccaaagtgctgagattacag
1-94	ENSG00000122490	UNKNOWN	tccttactaccattttgcaaaaccagcattcagcagatcacactctgtggaatgccaacattcaggatttggcag
2-45	ENSG00000100528	CORNICHON HOMOLOG (TGAM77)	acagttgaaaaggtcaaaaagattaaaagagtcaaaattgcattaaag
2-49	ENSG00000165487	SIMILAR TO RAT SMHS2 PROTEIN	atttacattatgcctttctagcgaaaaactcaaggaacattcagatacaacaaaaaagagaggaaagaaggcctt
2-50	ENSG00000175877	SIMILAR TO EVIDENCE:NAS HYPOTHETICAL PROTEIN PUTATIVE	agacagggtctcgctctgtcgcccagcctggagcgcagtggtgccggctcagctcgttgcagcctccaactcccggtctcaagcaatcctcccccctcagcctccaagtagccgggactatag
2-51	ENSG00000144233	UNKNOWN	ataattatactggggtaacatctgacaggaaggacgcaggagcagggagcctggggacagccattatggcatgtgtcgggctatcatctcatgtctcagagtctccacgggactggcagacagactgggcgccag
2-52	ENSG00000173744	NUCLEOPORIN-LIKE PROTEIN RIP (HIV-1 REV-BINDING PROTEIN) (REV INTERACTING PROTEIN) (REV/REX ACTIVATION DOMAIN-BINDING PROTEIN)	gcctttctggagcaatgcattctcaagtgtttcctcacgctcattttg
